# Supplementary material for: Evidence for postnatal neurogenesis in the human amygdala
Source: Commun Biol. 2022 Apr 19;5:366. doi: 10.1038/s42003-022-03299-8 (PMC9018740; doi:10.1038/s42003-022-03299-8)
Supplement: Supplementary file 2 — Supplementary Data 1 [file 42003_2022_3299_MOESM2_ESM.xlsx]

## Sheet: Lipo_Amygdala
Patient ID	Tissue	Date of Birth	gender	total number of neurons	> 3 Granula	1-3 Granula	negative	total lipofuscin		lipo positive %	lipo negative %	% 0-3	% 1-3	Age	% >3
H32	Amygdala	1954	female	191	177	7	7	184		96.3351	3.66492	7.32984	3.66492	57	92.6702
H26	Amygdala	1925	female	202	183	12	7	195		96.5347	3.46535	9.40594	5.94059	86	90.5941
H39	Amygdala	1944	male	287	241	29	17	270		94.0767	5.92334	16.0279	10.1045	66	83.9721
H20	Amygdala	1960	male	216	200	11	5	211		97.6852	2.31481	7.40741	5.09259	51	92.5926
H22	Amygdala	1931	male	272	248	21	3	269		98.8971	1.10294	8.82353	7.72059	80	91.1765
H41	Amygdala	1953	male	209	173	27	9	200		95.6938	4.30622	17.2249	12.9187	58	82.7751
H38	Amygdala	1960	male	250	220	22	8	242		96.8	3.2	12	8.8	51	88
