# Supplementary material for: Evidence for postnatal neurogenesis in the human amygdala
Source: Commun Biol. 2022 Apr 19;5:366. doi: 10.1038/s42003-022-03299-8 (PMC9018740; doi:10.1038/s42003-022-03299-8)
Supplement: Supplementary file 3 — Supplementary Data 2 [file 42003_2022_3299_MOESM3_ESM.xlsx]

## Sheet: Supplementary Data 2
Sample-ID	Tissue	∆14C (‰)	∆14C (‰, 2 SD)	Carbon mass (µg in reactor)	Carbon mass (µg DNA measured)	FACS purity (%)	Purity corrected ∆14C (‰)	Postmortem time (h)	Sort
R1a	Amygdala, left	96.1	16	11.3	11.7	98.7	97.3	30	NeuN-
R1b	Amygdala, left	5.6	18	7.3	7.5	97.3	3.1	30	NeuN+
R2a	Amygdala, right	101.5	14	28.1	29.4	98.9	102.7	24	NeuN-
R2b	Amygdala, right	-0.8	22	5.9	6.9	98	-2.9	24	NeuN+
R3a	Amygdala, right	72.6	21.1	5.4	10.7	99.73	72.8054	9	NeuN-
R3b	Amygdala, right	-1.9	12.7	14.4	23.7	98.2	-3.26935	9	NeuN+
R4a	Amygdala, right	191.8	33.6	6.2	15.3	97.68	185.517	4	NeuN-
R4b	Amygdala, right	448.6	21.8	10	26.6	97.15	456.318	4	NeuN+
R5a	Amygdala, right	179.4	20.4	12.5	47.82	99.35	178.394	12	NeuN-
R5b	Amygdala, right	324.3	14.6	22.1	76.48	94.23	333.234	12	NeuN+
R5c	Amygdala, left	204.7	16.3	18.3	48.83	99.87	204.562	12	NeuN-
R5d	Amygdala, left	304.3	16.3	21.3	69.73	93.77	310.927	12	NeuN+
